# Supplementary material for: Investigating the Effectiveness of Buccal Flap for Velopharyngeal Insufficiency: A Systematic Review Article
Source: J Clin Med. 2025 Apr 10;14(8):2593. doi: 10.3390/jcm14082593 (PMC12027865; doi:10.3390/jcm14082593)
Supplement: Supplementary file 1 [file jcm-14-02593-s001.zip]

Archive with 1 entries (1 files):
- jcm-3486486-supplementary.pdf
